# Supplementary material for: Four new species of Philoplitis Nixon (Braconidae, Microgastrinae) with an updated key and illustrations of all described species
Source: Zookeys. 2019 May 3;841:125–50. doi: 10.3897/zookeys.841.33549 (PMC6510703; doi:10.3897/zookeys.841.33549)
Supplement: XML Treatment for Philoplitis adustipalpus [file zookeys.841.33549-treatment1.xml]

<!DOCTYPE tp:taxon-treatment
  PUBLIC "-//TaxonX//DTD Taxonomic Treatment Publishing DTD v0 20100105//EN" "tax-treatment-NSO.dtd">
<tp:taxon-treatment xmlns:tp="http://www.plazi.org/taxpub"><tp:treatment-meta><kwd-group><label>Taxon classification</label><kwd><named-content xmlns:xlink="http://www.w3.org/1999/xlink" content-type="kingdom">Animalia</named-content></kwd><kwd><named-content xmlns:xlink="http://www.w3.org/1999/xlink" content-type="order">Hymenoptera</named-content></kwd><kwd><named-content xmlns:xlink="http://www.w3.org/1999/xlink" content-type="family">Braconidae</named-content></kwd></kwd-group><mixed-citation publication-type="journal"><person-group><name><surname>Ranjith</surname><given-names>A.P.</given-names></name><name><surname>Fernandez-Triana</surname><given-names>J.</given-names></name><name><surname>Veena</surname><given-names>T.</given-names></name><name><surname>Priyadarsanan</surname><given-names>D.R.</given-names></name><name><surname>Nasser</surname><given-names>M.</given-names></name></person-group><article-title>Four new species of <italic><tp:taxon-name><tp:taxon-name-part taxon-name-part-type="genus" reg="Philoplitis">Philoplitis</tp:taxon-name-part></tp:taxon-name></italic> Nixon (<tp:taxon-name><tp:taxon-name-part taxon-name-part-type="family">Braconidae</tp:taxon-name-part></tp:taxon-name>, <tp:taxon-name><tp:taxon-name-part taxon-name-part-type="subfamily">Microgastrinae</tp:taxon-name-part></tp:taxon-name>) with an updated key and illustrations of all described species</article-title><source>Zookeys</source><day>03</day><month>5</month><year>2019</year><volume>841</volume><fpage>125</fpage><lpage>150</lpage><pub-id pub-id-type="doi">10.3897/zookeys.841.33549</pub-id></mixed-citation></tp:treatment-meta><tp:nomenclature><tp:taxon-name>
            <tp:taxon-name-part taxon-name-part-type="genus" reg="Philoplitis">Philoplitis</tp:taxon-name-part>
            <tp:taxon-name-part taxon-name-part-type="species" reg="adustipalpus">adustipalpus</tp:taxon-name-part>
          </tp:taxon-name><tp:taxon-authority>Ahmad, 2005</tp:taxon-authority><xref ref-type="fig" rid="F2">Figs 2</xref><xref ref-type="fig" rid="F3">, 3</xref><xref ref-type="fig" rid="F16">, 16A</xref><tp:nomenclature-citation-list><tp:nomenclature-citation><tp:taxon-name>
                <tp:taxon-name-part taxon-name-part-type="genus" reg="Philoplitis">Philoplitis</tp:taxon-name-part>
                <tp:taxon-name-part taxon-name-part-type="species" reg="adustipalpus">adustipalpus</tp:taxon-name-part>
              </tp:taxon-name><comment>Ahmad, 2005: 1736, original description.</comment></tp:nomenclature-citation></tp:nomenclature-citation-list></tp:nomenclature><tp:treatment-sec sec-type="material" id="SECID0EDDAG"><title>Material examined.</title><p><bold>Holotype</bold>: Female, INDIA (<named-content xmlns:xlink="http://www.w3.org/1999/xlink" content-type="dwc:institutional_code" xlink:type="simple">ZDAMU</named-content>). Holotype locality: India, Uttar Pradesh, Etawah, 13.iv.2002, M Shamim leg.</p></tp:treatment-sec><tp:treatment-sec sec-type="diagnosis" id="SECID0ETDAG"><title>Diagnosis.</title><p><italic><tp:taxon-name><tp:taxon-name-part taxon-name-part-type="genus" reg="Philoplitis">Philoplitis</tp:taxon-name-part><tp:taxon-name-part taxon-name-part-type="species" reg="adustipalpus">adustipalpus</tp:taxon-name-part></tp:taxon-name></italic> is similar to <italic><tp:taxon-name><tp:taxon-name-part taxon-name-part-type="genus" reg="Philoplitis">P.</tp:taxon-name-part><tp:taxon-name-part taxon-name-part-type="species" reg="coniferens">coniferens</tp:taxon-name-part></tp:taxon-name></italic> Nixon by its body colour, but it can be distinguished by having mesopleuron mostly rugose (punctate in <italic><tp:taxon-name><tp:taxon-name-part taxon-name-part-type="genus" reg="Philoplitis">P.</tp:taxon-name-part><tp:taxon-name-part taxon-name-part-type="species" reg="coniferens">coniferens</tp:taxon-name-part></tp:taxon-name></italic>), and metatibial spurs whitish yellow (orange-yellow in <italic><tp:taxon-name><tp:taxon-name-part taxon-name-part-type="genus" reg="Philoplitis">P.</tp:taxon-name-part><tp:taxon-name-part taxon-name-part-type="species" reg="coniferens">coniferens</tp:taxon-name-part></tp:taxon-name></italic>).</p></tp:treatment-sec><tp:treatment-sec sec-type="redescription" id="SECID0EFFAG"><title>Redescription.</title><p>Head distinctly rugose, frons transversely striated. Occipital carina strongly defined and crenulate. Moderately smooth and shiny area centrally between posterior ocelli and occipital carina. Antennae long, L of F2 3.00 × its W, L of F15 1.90 × its W. Mesosoma mostly covered with silver setae. Anteromesoscutum coarsely rugose. Notauli faintly impressed with impressed postero-lateral area above tegula. Scutellar disc L/W ratio 1.20 ×, and its length 0.80 × that of anteromesoscutum. Mes<!--PageBreak -->opleuron rugose anteriorly, smooth to sparsely punctate medially, rugose posteriorly with a median, smooth area centrally. Metapleuron rugose. Propodeum rugose with complete, medial longitudinal carina, lateral carinae forming crenulations. Tarsal claws with one tooth and with arolium subequal to claw length. Metafemur L 3.47 × its maximum width. Inner spur of metatibia 0.39 × L of first metatarsomere. T1 finely striate, slightly emarginate medially with smooth triangular area medio-apically, T1 with shallow, median longitudinal groove extending beyond half of tergite length, T1 L 2.20 × its W at posterior margin. T2 smooth, medial zone outlined by divergent carinae on either side, T2 medial L 0.47× its W at posterior margin. T3+ smooth, sparsely setose.</p><fig id="F2" position="float" orientation="portrait"><label>Figure 2.</label><caption><p><italic><tp:taxon-name><tp:taxon-name-part taxon-name-part-type="genus" reg="Philoplitis">Philoplitis</tp:taxon-name-part><tp:taxon-name-part taxon-name-part-type="species" reg="adustipalpus">adustipalpus</tp:taxon-name-part></tp:taxon-name></italic>, female holotype <bold>A</bold> habitus, lateral view <bold>B</bold> head, frontal view <bold>C</bold> head and mesosoma, lateral view <bold>D</bold> mesosoma, dorsal view <bold>E</bold> propodeum, dorsal view <bold>F</bold> metasomal tergite I, dorsal view.</p></caption><graphic xmlns:xlink="http://www.w3.org/1999/xlink" xlink:href="zookeys-841-125-g002.jpg" position="float" orientation="portrait" xlink:type="simple" id="oo_299083.jpg"/></fig><fig id="F3" position="float" orientation="portrait"><label>Figure 3.</label><caption><p><italic><tp:taxon-name><tp:taxon-name-part taxon-name-part-type="genus" reg="Philoplitis">Philoplitis</tp:taxon-name-part><tp:taxon-name-part taxon-name-part-type="species" reg="adustipalpus">adustipalpus</tp:taxon-name-part></tp:taxon-name></italic>, female holotype <bold>A</bold> head and mesosoma, ventral view <bold>B</bold> mesosoma, oblique view <bold>C</bold> metasomal tergites 2, 3, dorsal view <bold>D</bold> metasoma, lateral view.</p></caption><graphic xmlns:xlink="http://www.w3.org/1999/xlink" xlink:href="zookeys-841-125-g003.jpg" position="float" orientation="portrait" xlink:type="simple" id="oo_299084.jpg"/></fig></tp:treatment-sec><tp:treatment-sec sec-type="Colour" id="SECID0ERHAG"><title>Colour.</title><p>Head reddish brown, clypeus reddish brown, mandibles brown, palpi brown, antennae yellowish brown, gena laterally black, mesosoma reddish brown with silver pubescence, tegula brown, procoxa and protrochanter brown, profemur brown basal half apically yellow, protibia and protarsomeres yellow, mid leg and hind leg brown, metatibial spurs whitish yellow, metasoma dark brown, T1 black laterally, apically yellow, T2 yellow with light brownish area medially, laterotergites 1 and 2 yellowish white.</p></tp:treatment-sec><tp:treatment-sec sec-type="Male" id="SECID0EWHAG"><title>Male.</title><p>Unknown.</p></tp:treatment-sec><tp:treatment-sec sec-type="distribution" id="SECID0E2HAG"><title>Distribution.</title><p>India (Uttar Pradesh).</p><!--PageBreak --></tp:treatment-sec><tp:treatment-sec><!--Section generated to contain objects referenced in tp:taxon-treatment.--><fig id="F16" position="float" orientation="portrait"><label>Figure 16.</label><caption><p><italic><tp:taxon-name><tp:taxon-name-part taxon-name-part-type="genus" reg="Philoplitis">Philoplitis</tp:taxon-name-part></tp:taxon-name></italic> spp. from India, dorsal views of heads <bold>A</bold><italic><tp:taxon-name><tp:taxon-name-part taxon-name-part-type="genus" reg="Philoplitis">P.</tp:taxon-name-part><tp:taxon-name-part taxon-name-part-type="species" reg="adustipalpus">adustipalpus</tp:taxon-name-part></tp:taxon-name></italic><bold>B</bold><italic><tp:taxon-name><tp:taxon-name-part taxon-name-part-type="genus" reg="Philoplitis">P.</tp:taxon-name-part><tp:taxon-name-part taxon-name-part-type="species" reg="keralensis">keralensis</tp:taxon-name-part></tp:taxon-name></italic><bold>C</bold><italic><tp:taxon-name><tp:taxon-name-part taxon-name-part-type="genus" reg="Philoplitis">P.</tp:taxon-name-part><tp:taxon-name-part taxon-name-part-type="species" reg="trifoveatus">trifoveatus</tp:taxon-name-part></tp:taxon-name></italic><bold>D</bold><italic><tp:taxon-name><tp:taxon-name-part taxon-name-part-type="genus" reg="Philoplitis">P.</tp:taxon-name-part><tp:taxon-name-part taxon-name-part-type="species" reg="striatus">striatus</tp:taxon-name-part></tp:taxon-name></italic>.</p></caption><graphic xmlns:xlink="http://www.w3.org/1999/xlink" xlink:href="zookeys-841-125-g016.jpg" position="float" orientation="portrait" xlink:type="simple" id="oo_299097.jpg"/></fig></tp:treatment-sec></tp:taxon-treatment>
