# Supplementary material for: Four new species of Philoplitis Nixon (Braconidae, Microgastrinae) with an updated key and illustrations of all described species
Source: Zookeys. 2019 May 3;841:125–50. doi: 10.3897/zookeys.841.33549 (PMC6510703; doi:10.3897/zookeys.841.33549)
Supplement: XML Treatment for Philoplitis coniferens [file zookeys.841.33549-treatment2.xml]

<!DOCTYPE tp:taxon-treatment
  PUBLIC "-//TaxonX//DTD Taxonomic Treatment Publishing DTD v0 20100105//EN" "tax-treatment-NSO.dtd">
<tp:taxon-treatment xmlns:tp="http://www.plazi.org/taxpub"><tp:treatment-meta><kwd-group><label>Taxon classification</label><kwd><named-content xmlns:xlink="http://www.w3.org/1999/xlink" content-type="kingdom">Animalia</named-content></kwd><kwd><named-content xmlns:xlink="http://www.w3.org/1999/xlink" content-type="order">Hymenoptera</named-content></kwd><kwd><named-content xmlns:xlink="http://www.w3.org/1999/xlink" content-type="family">Braconidae</named-content></kwd></kwd-group><mixed-citation publication-type="journal"><person-group><name><surname>Ranjith</surname><given-names>A.P.</given-names></name><name><surname>Fernandez-Triana</surname><given-names>J.</given-names></name><name><surname>Veena</surname><given-names>T.</given-names></name><name><surname>Priyadarsanan</surname><given-names>D.R.</given-names></name><name><surname>Nasser</surname><given-names>M.</given-names></name></person-group><article-title>Four new species of <italic><tp:taxon-name><tp:taxon-name-part taxon-name-part-type="genus" reg="Philoplitis">Philoplitis</tp:taxon-name-part></tp:taxon-name></italic> Nixon (<tp:taxon-name><tp:taxon-name-part taxon-name-part-type="family">Braconidae</tp:taxon-name-part></tp:taxon-name>, <tp:taxon-name><tp:taxon-name-part taxon-name-part-type="subfamily">Microgastrinae</tp:taxon-name-part></tp:taxon-name>) with an updated key and illustrations of all described species</article-title><source>Zookeys</source><day>03</day><month>5</month><year>2019</year><volume>841</volume><fpage>125</fpage><lpage>150</lpage><pub-id pub-id-type="doi">10.3897/zookeys.841.33549</pub-id></mixed-citation></tp:treatment-meta><tp:nomenclature><tp:taxon-name>
            <tp:taxon-name-part taxon-name-part-type="genus" reg="Philoplitis">Philoplitis</tp:taxon-name-part>
            <tp:taxon-name-part taxon-name-part-type="species" reg="coniferens">coniferens</tp:taxon-name-part>
          </tp:taxon-name><tp:taxon-authority>Nixon, 1965</tp:taxon-authority><xref ref-type="fig" rid="F4">Fig. 4</xref><!--PageBreak --><tp:nomenclature-citation-list><tp:nomenclature-citation><tp:taxon-name>
                <tp:taxon-name-part taxon-name-part-type="genus" reg="Philoplitis">Philoplitis</tp:taxon-name-part>
                <tp:taxon-name-part taxon-name-part-type="species" reg="coniferens">coniferens</tp:taxon-name-part>
              </tp:taxon-name><comment>Nixon, 1965: 267, original description.</comment></tp:nomenclature-citation></tp:nomenclature-citation-list></tp:nomenclature><tp:treatment-sec sec-type="notes" id="SECID0EXJAG"><title>Notes.</title><p>This species was redescribed and diagnosed by <xref ref-type="bibr" rid="B2">Fernandez-Triana and Goulet (2009)</xref>. Here we report additional specimens (2 females, 4 males) from a different locality in Philippines, Cavite, Maragondon, <named-content xmlns:xlink="http://www.w3.org/1999/xlink" content-type="dwc:verbatimCoordinates" xlink:type="simple"><named-content content-type="geo-json" specific-use="{&#34;type&#34;:&#34;Point&#34;,&#34;coordinates&#34;:[120.711833,14.266167]}" id="NCID0EEKAG" xlink:type="simple">14°15.97'N 120°42.71'E</named-content></named-content>, iv-v.2011, Malaise trap, H Ngo leg. (<named-content xmlns:xlink="http://www.w3.org/1999/xlink" content-type="dwc:institutional_code" xlink:type="simple">CNC</named-content>).</p><fig id="F4" position="float" orientation="portrait"><label>Figure 4.</label><caption><p><italic><tp:taxon-name><tp:taxon-name-part taxon-name-part-type="genus" reg="Philoplitis">Philoplitis</tp:taxon-name-part><tp:taxon-name-part taxon-name-part-type="species" reg="coniferens">coniferens</tp:taxon-name-part></tp:taxon-name></italic>, female <bold>A</bold> mesosoma, dorsal view <bold>B</bold> metasomal tergites 1–3, dorsal view.</p></caption><graphic xmlns:xlink="http://www.w3.org/1999/xlink" xlink:href="zookeys-841-125-g004.jpg" position="float" orientation="portrait" xlink:type="simple" id="oo_299085.jpg"/></fig></tp:treatment-sec><ref-list><ref id="B2"><mixed-citation xmlns:xlink="http://www.w3.org/1999/xlink" xlink:type="simple"><person-group><name name-style="western"><surname>Fernandez-Triana</surname><given-names>J</given-names></name><name name-style="western"><surname>Goulet</surname><given-names>H</given-names></name></person-group> (<year>2009</year>) <article-title>Revision of the genus <italic><tp:taxon-name><tp:taxon-name-part taxon-name-part-type="genus">Philoplitis</tp:taxon-name-part></tp:taxon-name></italic> Nixon (<tp:taxon-name><tp:taxon-name-part taxon-name-part-type="order">Hymenoptera</tp:taxon-name-part></tp:taxon-name>, <tp:taxon-name><tp:taxon-name-part taxon-name-part-type="family">Braconidae</tp:taxon-name-part></tp:taxon-name>, <tp:taxon-name><tp:taxon-name-part taxon-name-part-type="subfamily">Microgastrinae</tp:taxon-name-part></tp:taxon-name>).</article-title><source>ZooKeys</source><volume>20</volume>: <fpage>285</fpage>–<lpage>298</lpage>. <ext-link xlink:type="simple" ext-link-type="doi" xlink:href="10.3897/zookeys.20.84">https://doi.org/10.3897/zookeys.20.84</ext-link></mixed-citation></ref></ref-list></tp:taxon-treatment>
