# Supplementary material for: Four new species of Philoplitis Nixon (Braconidae, Microgastrinae) with an updated key and illustrations of all described species
Source: Zookeys. 2019 May 3;841:125–50. doi: 10.3897/zookeys.841.33549 (PMC6510703; doi:10.3897/zookeys.841.33549)
Supplement: XML Treatment for Philoplitis dzangasangha [file zookeys.841.33549-treatment3.xml]

<!DOCTYPE tp:taxon-treatment
  PUBLIC "-//TaxonX//DTD Taxonomic Treatment Publishing DTD v0 20100105//EN" "tax-treatment-NSO.dtd">
<tp:taxon-treatment xmlns:tp="http://www.plazi.org/taxpub"><tp:treatment-meta><kwd-group><label>Taxon classification</label><kwd><named-content xmlns:xlink="http://www.w3.org/1999/xlink" content-type="kingdom">Animalia</named-content></kwd><kwd><named-content xmlns:xlink="http://www.w3.org/1999/xlink" content-type="order">Hymenoptera</named-content></kwd><kwd><named-content xmlns:xlink="http://www.w3.org/1999/xlink" content-type="family">Braconidae</named-content></kwd></kwd-group><mixed-citation publication-type="journal"><person-group><name><surname>Ranjith</surname><given-names>A.P.</given-names></name><name><surname>Fernandez-Triana</surname><given-names>J.</given-names></name><name><surname>Veena</surname><given-names>T.</given-names></name><name><surname>Priyadarsanan</surname><given-names>D.R.</given-names></name><name><surname>Nasser</surname><given-names>M.</given-names></name></person-group><article-title>Four new species of <italic><tp:taxon-name><tp:taxon-name-part taxon-name-part-type="genus" reg="Philoplitis">Philoplitis</tp:taxon-name-part></tp:taxon-name></italic> Nixon (<tp:taxon-name><tp:taxon-name-part taxon-name-part-type="family">Braconidae</tp:taxon-name-part></tp:taxon-name>, <tp:taxon-name><tp:taxon-name-part taxon-name-part-type="subfamily">Microgastrinae</tp:taxon-name-part></tp:taxon-name>) with an updated key and illustrations of all described species</article-title><source>Zookeys</source><day>03</day><month>5</month><year>2019</year><volume>841</volume><fpage>125</fpage><lpage>150</lpage><pub-id pub-id-type="doi">10.3897/zookeys.841.33549</pub-id></mixed-citation></tp:treatment-meta><tp:nomenclature><tp:taxon-name>
            <tp:taxon-name-part taxon-name-part-type="genus" reg="Philoplitis">Philoplitis</tp:taxon-name-part>
            <tp:taxon-name-part taxon-name-part-type="species" reg="dzangasangha">dzangasangha</tp:taxon-name-part>
            <object-id xmlns:xlink="http://www.w3.org/1999/xlink" content-type="zoobank" xlink:type="simple">http://zoobank.org/3EFD60B4-54DC-40B7-9E4D-60E9A4D0DABF</object-id>
          </tp:taxon-name><tp:taxon-authority>Fernandez-Triana &amp; Ranjith</tp:taxon-authority><tp:taxon-status xmlns:xlink="http://www.w3.org/1999/xlink" xlink:type="simple">sp. n.</tp:taxon-status><xref ref-type="fig" rid="F5">Fig. 5</xref></tp:nomenclature><tp:treatment-sec sec-type="Holotype" id="SECID0E1MAG"><title>Holotype.</title><p>Male, CENTRAL AFRICAN REPUBLIC (<named-content xmlns:xlink="http://www.w3.org/1999/xlink" content-type="dwc:institutional_code" xlink:type="simple">CNC</named-content>). Holotype locality: Central African Republic, Dzanga-Sangha Reserve, <named-content xmlns:xlink="http://www.w3.org/1999/xlink" content-type="dwc:verbatimCoordinates" xlink:type="simple"><named-content content-type="geo-json" specific-use="{&#34;type&#34;:&#34;Point&#34;,&#34;coordinates&#34;:[16.250000,2.916667]}" id="NCID0ELNAG" xlink:type="simple">2°55'N 16°15'E</named-content></named-content>, 320 m, 5-16.vii.1998, Malaise trap, J Carpenter &amp; J Wensel leg.</p></tp:treatment-sec><tp:treatment-sec sec-type="Paratypes" id="SECID0EQNAG"><title>Paratypes.</title><p>Four males, REPUBLIC OF THE CONGO (<named-content xmlns:xlink="http://www.w3.org/1999/xlink" content-type="dwc:institutional_code" xlink:type="simple">CNC</named-content>), Sangha province, Bomassa, 2.2105 16.1929, 365 m, mixed forest with <italic><tp:taxon-name><tp:taxon-name-part taxon-name-part-type="genus" reg="Maranthacae">Maranthacae</tp:taxon-name-part></tp:taxon-name></italic> sp., 30.x.2012, Cysquet, Darlina &amp; Lyenguet leg.</p></tp:treatment-sec><tp:treatment-sec sec-type="type material" id="SECID0EFOAG"><title>Non type material examined.</title><p>One female, same locality and colleting date than paratypes.</p></tp:treatment-sec><tp:treatment-sec sec-type="diagnosis" id="SECID0EKOAG"><title>Diagnosis.</title><p><italic><tp:taxon-name><tp:taxon-name-part taxon-name-part-type="genus" reg="Philoplitis">Philoplitis</tp:taxon-name-part><tp:taxon-name-part taxon-name-part-type="species" reg="dzangasangha">dzangasangha</tp:taxon-name-part></tp:taxon-name></italic> sp. n. differs from all other species by its generally lighter coloration with palpi, pro- and mesocoxae yellow, and flagellomeres light brown.</p></tp:treatment-sec><tp:treatment-sec sec-type="description" id="SECID0E2OAG"><title>Description.</title><p>Head distinctly rugose. Frons transversely striate, with a median, longitudinal carina. Occipital carina strongly defined and crenulate. Smooth and shiny area centrally between posterior ocelli and occipital carina. Antennae longer than body length, L of F2 2.50 × its W, L of F15 3.00× its W. Mesosoma mostly covered with silver setae. Anteromesoscutum coarsely rugose. Notauli deeply impressed, and with impressed postero-lateral area above tegula. Scutellar disc coarsely rugose, more or less straight in lateral view. Scutellar disc L/W ratio 1.20×, and its L 0.80× that of anteromesoscutum. Mesopleuron mostly rugose or striate, but with median, smooth area centrally. Metapleuron rugose. Propodeum rugose with complete mid longitudinal carina. Fore wing ratios, r/3RSa: 2.00 ×; r/r-m: 2.80 ×; r/2RS: 1.00 ×; 3RSa/2M: 1.10 ×; 2RS/2M: 0.90 ×; r-m/2M: 0.60 ×; r/(r-2M): 0.51 ×; height of second sub marginal cell/(r-2M): 0.33 ×. Tarsal claws with one tooth and with arolium longer than claw length. Metafemur L 3.20 × its maximum width, inner spur of metatibia 0.54 × L of first metatarsomere. T1 mostly sculptured on posterior 0.7 (anterior 0.3 mostly smooth), T1 with shallow, median longitudinal groove extending half of tergite length, T1 L 3.00 × its width at posterior margin. T2 smooth, subtriangular, poorly defined by divergent grooves (grooves only distinct on anterior half of T2 length), T2 medial L 0.50 × its W at posterior margin (but that value is approximate as W at posterior margin is not clearly defined by the grooves). T3+ smooth.</p><fig id="F5" position="float" orientation="portrait"><label>Figure 5.</label><caption><p><italic><tp:taxon-name><tp:taxon-name-part taxon-name-part-type="genus" reg="Philoplitis">Philoplitis</tp:taxon-name-part><tp:taxon-name-part taxon-name-part-type="species" reg="dzangasangha">dzangasangha</tp:taxon-name-part></tp:taxon-name></italic>, male holotype <bold>A</bold> habitus, lateral view <bold>B</bold> wings and part of meso- and metasomae, lateral view <bold>C</bold> propodeum (partially), dorsal view <bold>D</bold> metasoma, dorsal view <bold>E</bold> head, frontal view <bold>F</bold> head and mesosoma, dorsal view.</p></caption><graphic xmlns:xlink="http://www.w3.org/1999/xlink" xlink:href="zookeys-841-125-g005.jpg" position="float" orientation="portrait" xlink:type="simple" id="oo_299086.jpg"/></fig></tp:treatment-sec><tp:treatment-sec sec-type="Colour" id="SECID0EEQAG"><title>Colour.</title><p>Head and mesosoma dark brown to black; scape and pedicel yellow; flagellomeres light brown; palpi yellow; pro- and mesocoxae yellow; pro- and mesofemorae and protibia yellow, mesotibia partially brown and partially yellow; hind legs mostly dark brown (except for trochanter and trochantellus yellow); metatibial spurs light yellow; most wing veins light yellow to transparent, except for pterostigma surrounding veins (r, 2RS, 3RSa, r-m, 2M, R1) which are brown; area beneath pterostigma very light brown, slightly darker than rest of wing and forming a cloud that extends to vein <!--PageBreak --><!--PageBreak -->2M; metasoma dorsally mostly brown, except for posterior 0.2 of T1 and entire T2 which are yellow-white; laterotergites 1–3 yellowish white, rest mostly brown.</p></tp:treatment-sec><tp:treatment-sec sec-type="Female" id="SECID0ENQAG"><title>Female.</title><p>Unknown, but see Notes below.</p></tp:treatment-sec><tp:treatment-sec sec-type="distribution" id="SECID0ESQAG"><title>Distribution.</title><p>Central Africa Republic, Dzanga Sangha Reserve.</p></tp:treatment-sec><tp:treatment-sec sec-type="etymology" id="SECID0EXQAG"><title>Etymology.</title><p>Named after the type locality, part of the important Dzanga Sangha Protected Area Complex, as recognition of the value that complex has to protect the biodiversity of central Africa.</p></tp:treatment-sec><tp:treatment-sec sec-type="notes" id="SECID0E3QAG"><title>Notes.</title><p>Among the specimens we studied there was a female collected on the same place and date than the paratypes; however, some morphological characters are different. With so few specimens available it is not possible at the time to conclude if the female belongs to the same species or a different one. For the time being we prefer to keep within the species, although we did not include it as a paratype.</p></tp:treatment-sec></tp:taxon-treatment>
