# Supplementary material for: Four new species of Philoplitis Nixon (Braconidae, Microgastrinae) with an updated key and illustrations of all described species
Source: Zookeys. 2019 May 3;841:125–50. doi: 10.3897/zookeys.841.33549 (PMC6510703; doi:10.3897/zookeys.841.33549)
Supplement: XML Treatment for Philoplitis trifoveatus [file zookeys.841.33549-treatment9.xml]

<!DOCTYPE tp:taxon-treatment
  PUBLIC "-//TaxonX//DTD Taxonomic Treatment Publishing DTD v0 20100105//EN" "tax-treatment-NSO.dtd">
<tp:taxon-treatment xmlns:tp="http://www.plazi.org/taxpub"><tp:treatment-meta><kwd-group><label>Taxon classification</label><kwd><named-content xmlns:xlink="http://www.w3.org/1999/xlink" content-type="kingdom">Animalia</named-content></kwd><kwd><named-content xmlns:xlink="http://www.w3.org/1999/xlink" content-type="order">Hymenoptera</named-content></kwd><kwd><named-content xmlns:xlink="http://www.w3.org/1999/xlink" content-type="family">Braconidae</named-content></kwd></kwd-group><mixed-citation publication-type="journal"><person-group><name><surname>Ranjith</surname><given-names>A.P.</given-names></name><name><surname>Fernandez-Triana</surname><given-names>J.</given-names></name><name><surname>Veena</surname><given-names>T.</given-names></name><name><surname>Priyadarsanan</surname><given-names>D.R.</given-names></name><name><surname>Nasser</surname><given-names>M.</given-names></name></person-group><article-title>Four new species of <italic><tp:taxon-name><tp:taxon-name-part taxon-name-part-type="genus" reg="Philoplitis">Philoplitis</tp:taxon-name-part></tp:taxon-name></italic> Nixon (<tp:taxon-name><tp:taxon-name-part taxon-name-part-type="family">Braconidae</tp:taxon-name-part></tp:taxon-name>, <tp:taxon-name><tp:taxon-name-part taxon-name-part-type="subfamily">Microgastrinae</tp:taxon-name-part></tp:taxon-name>) with an updated key and illustrations of all described species</article-title><source>Zookeys</source><day>03</day><month>5</month><year>2019</year><volume>841</volume><fpage>125</fpage><lpage>150</lpage><pub-id pub-id-type="doi">10.3897/zookeys.841.33549</pub-id></mixed-citation></tp:treatment-meta><tp:nomenclature><tp:taxon-name>
            <tp:taxon-name-part taxon-name-part-type="genus" reg="Philoplitis">Philoplitis</tp:taxon-name-part>
            <tp:taxon-name-part taxon-name-part-type="species" reg="trifoveatus">trifoveatus</tp:taxon-name-part>
            <object-id xmlns:xlink="http://www.w3.org/1999/xlink" content-type="zoobank" xlink:type="simple">http://zoobank.org/3B38C228-5D59-426E-AAF8-AD47C3DE7BB0</object-id>
          </tp:taxon-name><tp:taxon-authority>Ranjith &amp; Fernandez-Triana</tp:taxon-authority><tp:taxon-status xmlns:xlink="http://www.w3.org/1999/xlink" xlink:type="simple">sp. n.</tp:taxon-status><xref ref-type="fig" rid="F14">Figs 14</xref><xref ref-type="fig" rid="F15">, 15</xref><xref ref-type="fig" rid="F16">, 16C</xref></tp:nomenclature><tp:treatment-sec sec-type="Holotype" id="SECID0EUKBG"><title>Holotype.</title><p>Female, INDIA (<named-content xmlns:xlink="http://www.w3.org/1999/xlink" content-type="dwc:institutional_code" xlink:type="simple">DZUC</named-content>). Holotype locality: Karnataka, MSS SRF, Malaise trap, 1-19.ii.2007.</p></tp:treatment-sec><tp:treatment-sec sec-type="diagnosis" id="SECID0ECLBG"><title>Diagnosis.</title><p><italic><tp:taxon-name><tp:taxon-name-part taxon-name-part-type="genus" reg="Philoplitis">Philoplitis</tp:taxon-name-part><tp:taxon-name-part taxon-name-part-type="species" reg="trifoveatus">trifoveatus</tp:taxon-name-part></tp:taxon-name></italic> sp. n. differs from all other species by having the occiput medially with three pits. This new species can be separated from <italic><tp:taxon-name><tp:taxon-name-part taxon-name-part-type="genus" reg="Philoplitis">P.</tp:taxon-name-part><tp:taxon-name-part taxon-name-part-type="species" reg="keralensis">keralensis</tp:taxon-name-part></tp:taxon-name></italic> sp. n. by having scutellar disc L/W ratio 1.10 ×, and its L 0.90 × that of anteromesoscutum (scutellar disc L/W ratio 1.27×, its length 1.10 × that of anteromesoscutum in <!--PageBreak --><!--PageBreak --><!--PageBreak --><!--PageBreak --><italic><tp:taxon-name><tp:taxon-name-part taxon-name-part-type="genus" reg="Philoplitis">P.</tp:taxon-name-part><tp:taxon-name-part taxon-name-part-type="species" reg="keralensis">keralensis</tp:taxon-name-part></tp:taxon-name></italic> sp. n.), and by the ratio of fore wing veins r/r-m (2.50 ×in <italic><tp:taxon-name><tp:taxon-name-part taxon-name-part-type="genus" reg="Philoplitis"/><tp:taxon-name-part taxon-name-part-type="species" reg="trifoveatus">trifoveatus</tp:taxon-name-part></tp:taxon-name></italic> sp. n., 2.11 × in <italic><tp:taxon-name><tp:taxon-name-part taxon-name-part-type="genus" reg="Philoplitis"/><tp:taxon-name-part taxon-name-part-type="species" reg="keralensis">keralensis</tp:taxon-name-part></tp:taxon-name></italic> sp. n.).</p></tp:treatment-sec><tp:treatment-sec sec-type="description" id="SECID0EBNBG"><title>Description.</title><p>Head distinctly rugose. Frons transversely striate. Occipital carina strongly defined and crenulate. Area centrally between posterior ocelli and occipital carina mostly transversally striate, with only small, shiny spot right above the occipital carina. Antennae longer than body length, L of F2 2.90 × its W, L of F15 2.04× its W. Mesosoma mostly covered with silver setae. Anteromesoscutum coarsely rugose. Notauli deeply impressed, and with impressed postero-lateral area above tegula. Scutellar disc coarsely rugose, apically downward in lateral view. Scutellar disc L/W ratio 1.10 ×, and its L 1.10 × that of anteromesoscutum. Mesopleuron sparsely rugose, but with median, smooth area centrally. Metapleuron rugose. Propodeum rugose with complete median, longitudinal carina. Fore wing ratios, r/3RSa: 1.00 ×; r/r-m: 2.50 ×; r/2RS: 0.80 ×; 3RSa/2M: 1.10 ×; 2RS/2M: 1.30 ×; r-m/2M: 0.44 ×; r/(r-2M): 0.47 ×; height of second sub marginal cell/(r-2M): 0.50 ×. Tarsal claws with one tooth and with <!--PageBreak -->arolium subequal to claw length. Metafemur L 3.40 × its maximum width, inner spur of metatibia 0.49 × L of first metatarsomere. T1 faintly rugose laterally and apically, T1 with shallow median longitudinal groove extending beyond half of its length, T1 L 2.35 × its W at posterior margin. T2 smooth, broad, with medial zone outlined by <!--PageBreak -->convergent grooves that form a transversely striated triangle, with indistinct carinae markedly divergent, T2 striated medially but without longitudinal striations, T2 medial L 0.37 × its W at posterior margin. T3+ smooth.</p><fig id="F14" position="float" orientation="portrait"><label>Figure 14.</label><caption><p><italic><tp:taxon-name><tp:taxon-name-part taxon-name-part-type="genus" reg="Philoplitis">Philoplitis</tp:taxon-name-part><tp:taxon-name-part taxon-name-part-type="species" reg="trifoveatus">trifoveatus</tp:taxon-name-part></tp:taxon-name></italic>, female holotype <bold>A</bold> habitus, lateral view <bold>B</bold> head, frontal view <bold>C</bold> head and mesosoma, lateral view <bold>D</bold> mesosoma, dorsal view <bold>E</bold> propodeum, dorsal view <bold>F</bold> metasomal tergite I, dorsal view.</p></caption><graphic xmlns:xlink="http://www.w3.org/1999/xlink" xlink:href="zookeys-841-125-g014.jpg" position="float" orientation="portrait" xlink:type="simple" id="oo_299095.jpg"/></fig><fig id="F15" position="float" orientation="portrait"><label>Figure 15.</label><caption><p><italic><tp:taxon-name><tp:taxon-name-part taxon-name-part-type="genus" reg="Philoplitis">Philoplitis</tp:taxon-name-part><tp:taxon-name-part taxon-name-part-type="species" reg="trifoveatus">trifoveatus</tp:taxon-name-part></tp:taxon-name></italic>, female holotype <bold>A</bold> head and mesosoma, ventral view <bold>B</bold> head and mesosoma, oblique view <bold>C</bold> metasoma, dorsal view <bold>D</bold> wings.</p></caption><graphic xmlns:xlink="http://www.w3.org/1999/xlink" xlink:href="zookeys-841-125-g015.jpg" position="float" orientation="portrait" xlink:type="simple" id="oo_299096.jpg"/></fig><fig id="F16" position="float" orientation="portrait"><label>Figure 16.</label><caption><p><italic><tp:taxon-name><tp:taxon-name-part taxon-name-part-type="genus" reg="Philoplitis">Philoplitis</tp:taxon-name-part></tp:taxon-name></italic> spp. from India, dorsal views of heads <bold>A</bold><italic><tp:taxon-name><tp:taxon-name-part taxon-name-part-type="genus" reg="Philoplitis">P.</tp:taxon-name-part><tp:taxon-name-part taxon-name-part-type="species" reg="adustipalpus">adustipalpus</tp:taxon-name-part></tp:taxon-name></italic><bold>B</bold><italic><tp:taxon-name><tp:taxon-name-part taxon-name-part-type="genus" reg="Philoplitis">P.</tp:taxon-name-part><tp:taxon-name-part taxon-name-part-type="species" reg="keralensis">keralensis</tp:taxon-name-part></tp:taxon-name></italic><bold>C</bold><italic><tp:taxon-name><tp:taxon-name-part taxon-name-part-type="genus" reg="Philoplitis">P.</tp:taxon-name-part><tp:taxon-name-part taxon-name-part-type="species" reg="trifoveatus">trifoveatus</tp:taxon-name-part></tp:taxon-name></italic><bold>D</bold><italic><tp:taxon-name><tp:taxon-name-part taxon-name-part-type="genus" reg="Philoplitis">P.</tp:taxon-name-part><tp:taxon-name-part taxon-name-part-type="species" reg="striatus">striatus</tp:taxon-name-part></tp:taxon-name></italic>.</p></caption><graphic xmlns:xlink="http://www.w3.org/1999/xlink" xlink:href="zookeys-841-125-g016.jpg" position="float" orientation="portrait" xlink:type="simple" id="oo_299097.jpg"/></fig></tp:treatment-sec><tp:treatment-sec sec-type="Colour" id="SECID0EXRBG"><title>Colour.</title><p>Head reddish brown, scape, pedicel and ocelli dark yellow, flagellomeres brown, palpi brown, mesosoma reddish brown, anteromesoscutum dark yellow at posterior margin, profemur mostly brown, yellow apically, protibia and protarsomeres yellow, mesofemur and mesotibia brown, mesotarsomeres brown, metafemur and metatibia black, metatarsomeres brown, metatibial spurs yellow, wing veins and pterostigma light brown with a brownish cloud beneath that extends to vein 2M, metasoma reddish brown except for T1 apically and T2 entirely brownish-yellow, laterotergite 1-3 yellowish-white.</p></tp:treatment-sec><tp:treatment-sec sec-type="Male" id="SECID0E3RBG"><title>Male.</title><p>Unknown.</p></tp:treatment-sec><tp:treatment-sec sec-type="distribution" id="SECID0EBSBG"><title>Distribution.</title><p>India (Karnataka).</p></tp:treatment-sec><tp:treatment-sec sec-type="etymology" id="SECID0EGSBG"><title>Etymology.</title><p>This species name alludes to the distinctive three pits present in the occiput.</p><!--PageBreak --></tp:treatment-sec></tp:taxon-treatment>
